# Supplementary material for: The Role of Artificial Intelligence in Prospective Real-Time Histological Prediction of Colorectal Lesions during Colonoscopy: A Systematic Review and Meta-Analysis
Source: Diagnostics (Basel). 2023 Oct 20;13(20):3267. doi: 10.3390/diagnostics13203267 (PMC10606449; doi:10.3390/diagnostics13203267)
Supplement: Supplementary file 1 [file diagnostics-13-03267-s001.zip]

Archive with 1 entries (1 files):
- diagnostics-2671706-supplementary.pdf
